# Supplementary material for: Probing the Activity Enhancement of Carbocatalyst with the Anchoring of Atomic Metal
Source: Nanomaterials (Basel). 2023 Aug 27;13(17):2434. doi: 10.3390/nano13172434 (PMC10489856; doi:10.3390/nano13172434)
Supplement: Supplementary file 1 [file nanomaterials-13-02434-s001.zip]

Archive with 1 entries (1 files):
- nanomaterials-2522972-supplementary.pdf
